# Supplementary material for: Elevated Baseline Neutrophil Count Correlates with Worse Outcomes in Patients with Muscle-Invasive Bladder Cancer Treated with Chemoradiation
Source: Cancers (Basel). 2023 Mar 21;15(6):1886. doi: 10.3390/cancers15061886 (PMC10047214; doi:10.3390/cancers15061886)
Supplement: Supplementary file 1 [file cancers-15-01886-s001.zip]

Archive with 3 entries (2 files):
- cancers-2219328-supplementary/
- cancers-2219328-supplementary/Table S1.pdf
- cancers-2219328-supplementary/Table S2.pdf
